# Supplementary material for: Model-Informed Precision Dosing for Personalized Ustekinumab Treatment in Plaque Psoriasis
Source: Pharmaceutics. 2024 Oct 4;16(10):1295. doi: 10.3390/pharmaceutics16101295 (PMC11510411; doi:10.3390/pharmaceutics16101295)
Supplement: Supplementary file 1 [file pharmaceutics-16-01295-s001.zip]

Archive with 1 entries (1 files):
- pharmaceutics-3216113-supplementary.pdf
